# Supplementary material for: Retrospective analysis of dengue-related fatalities in Nepal, 2022
Source: PLOS Glob Public Health. 2025 Jun 2;5(6):e0004694. doi: 10.1371/journal.pgph.0004694 (PMC12129167; doi:10.1371/journal.pgph.0004694)
Supplement: S1 Data — The dataset includes demographic, clinical, laboratory, and hospital management variables, compiled from 23 reporting hospitals. (XLSX) [file pgph.0004694.s001.xlsx]

## Sheet: Variables
	VARIABLE		CODE
1	A.ID
	PATIENT NAME
	AGE
3	AGE GROUP		1 TO 4=1 ;5 TO 14=2; 15 TO 24=3 ; 25 TO 34 =4; 35 TO 54=5; 55 TO 74=6 ; 75+=7
4	GENDER		MALE=1 ; FEMALE=2
	DISTRICT
	MUNICIPALITY
5	PROVINCE		1 ,2,3,4,5,6,7, OUT OF NEPAL=0
6	LENGTH OF HOSPITAL STAY		<1 DAY=1 ; 1 TO 3 DAYS=2 ; MORE THAN OR EQUAL TO 4 DAYS =3
7	TRAVEL HISTORY		YES=1 ;NO=0
8	DENGUE RDT TEST		NS1=1; IGM =2 ; IgG=3 NS1,IGM=4 ; NS1,IgG=6 ; IGM,IgG=5 ;NA=7
9	ADMITTED THROUGH		OPD=1 ; ER =2
10	J. REFERRAL FROM OTHER MEDICAL CENTER		YES =1 ;NO=0
11	K.COINFECTION		SCRUB TYPHUS= 1; PNEUMONIA= 2; SCRUB+PNEUMONIA = 3; COVID 19=4;ENTERIC FEVER =5;URINARY TRACT INFECTION=6;LEPTOSPIROSIS=7;OTHERS=8 ;SCRUB+PTB=9
	COINFECTION		YES=1;NO=0
12	L. HTN		YES=1 ;NO=0
13	M. COPD		YES=1 ;NO=0
14	N.IHD		YES=1 ;NO=0
15	O.ALD		YES=1 ;NO=0
16	P.DM		YES=1 ;NO=0
17	Q.CKD		YES=1 ;NO=0
18	R.Cva		YES=1 ;NO=0
19	S.HEMORRHOIDS		YES=1 ;NO=0
20	T.OTHERS		YES=1 ;NO=0
21	U.DENGUE RE INFECTION		YES=1 ;NO=0
22	V.DENGUE IN FAMILY MEMBERS		YES=1 ;NO=0
23	W.APA/ACA		YES=1 ;NO=0
24	X. ANY MEDICATIONS FOR DENGUE		YES=1 ;NO=0
25	Y.DURATION OF SYMTOMS		1TO 4 DAYS =1 ; MORE THAN OR EQUAL TO 5=2;
26	Z.FEVER		YES=1 ;NO=0
27	AA.VOMITING		YES=1 ;NO=0
28	AB.RASH		YES=1 ;NO=0
29	AC.PETECHIAE TORNIQUET TEST		YES=1 ;NO=0
30	AD. MYALGIA		YES=1 ;NO=0
31	AE.HEADACHE		YES=1 ;NO=0
32	AF.RETROORBITAL PAIN		YES=1 ;NO=0
33	AG.ABDOMINAL PAIN		YES=1 ;NO=0
34	AH.LETHARY		YES=1 ;NO=0
35	AI.RESPIRATORY DISTRESS		YES=1 ;NO=0
36	AJ.BLEEDING		YES=1 ;NO=0
37	AK.SEIZURES		YES=1 ;NO=0
38	AL.OTHERS
39	AM.DENGUE CLASSIFICATION AT ADMISSION		WITHOUT WARNING SIGNS=1 ;WITH WARNING SIGNS=2; SEVERE DENGUE=3
40	AN.IV FLUID THERAPY		YES=1 ;NO=0
41	AO. TYPE OF IV FLUID		CRYSTALLOID =1 ;COLLOID=2 ;3 =BOTH ;NO=0
42	AP. BLOOD TRANSFUSION		YES=1 ;NO=0
43	AQ. TYPE OF BLOOD UNIT		PRP=1 ,WB=2 ,FFP=3 ,PRBC=4 COMBINED=5 ;NONE=0
44	AR.LOWEST PLATELET RECORDED		150000 TO 100000=1 ,1 LAKH TO 50000=2 ,50000 TO 10000=3, <100000=4,>NORMAL=5,NA=0
45	AS.SYMPTOMS OF FLUID ACCUMULATION (ASCITES/EFFUSION)		YES=1 ;NO=0;
46	AT.GB WALL THICKENING		YES=1 ;NO=0
47	AU.IV ANTIBIOTICS		YES=1 ;NO=0
48	AV. VENTILATION		NIV=1 ;INVASIVE=2; NONE=0
49	AW. HEMODIALYSIS		YES=1; NO=0
	PREVIOUS HEMODIALYSIS		YES=1;NO=0
51	AX. LEUCOCYTES		NORMAL=1 , LESS THAN 4000=2, MORE THAN 11000=3
52	AY.HCT CHANGE >20 % FROM BASELINE		NORMAL =1 DECREASED=2 INCREASED =3;NA=0
53	AZ.THROMBOCYTOPENIA AT PRESENTATION		YES=1 ;NO=0; NA=2
54	BA. >2 TIMES RAISE IN SGPT		YES=1 ;NO=0; NA=2
55	BB. >2 TIMES RAISE IN SGOT		YES=1 ;NO=0; NA=2
56	BC.HEMOGLOBIN		NORMAL=1; DECREASED=2;INCREASED=3;NA=0
57	BD. CREATININE		NORMAL=1 ,DERANGED=2 ,NA=3
	PT_INR DERANGED		YES=1;NO=0
58	CAUSE OF DEATH		1.SEVERE DENGUE 2.COMORBIDITY COMPLICATION 3.ASSOCIATED INFECTIONS
59	BF.CONCLUSION		DEATH NOT DUE TO DENGUE=1;DENGUE CASE BUT DEATH NOT ASSOCIATED TO DENGUE=2; DENGUE CASE BUT DEATH ATTRIBUTED TO DENGUE=3
60	BG . TEMPERATURE		STABLE=1; UNSTABLE=2
61	BH.GCS		STABLE=1; UNSTABLE=2
62	BI.SPO2		STABLE=1; UNSTABLE=2
	HYPERTENSION/HYPOTENSION		NORMAL=0,HYPOTENSION=2,HYPERTENSIO
63	BJ.BP		STABLE=1; UNSTABLE=2			HYPER/HYPO :HYPER-1,HYPO-2,NORMAL-0
64	BK.PULSE		STABLE=1; UNSTABLE=2
	RR		STABLE=1; UNSTABLE=2

## Sheet: Data
ID	DATE_OF_ ADMISSION	DATE_OF_DEATH	HOSPITAL_NAME	Age_in_years	AGE_CODE	GENDER	DISTRICT	MUNICIPALITY	PROVINCE	HOSPITAL_STAY_LENGTH	TRAVEL_Hx	RDT_TEST	ADMITTED_THROUGH_OPD_ER	REFERRED_OR_NOT	COINFECTION	COMORBIDITY_YES_NO	HYPERTENSION	LUNG_DISEASE	ISCHEMIC_HEART_DISEASE	LIVER_DISEASE	DM	CKD	CEREBROVASCULA_DISEASE	HEMORRHOIDS	OTHERS	DENGUE_REINFECTION	DENGUE_IN_FAMILY	PAST_HX_OF_APA_ACA	MEDICATIONS_USE_FOR_DF	ONSET_OF_SYMPTOMS_DURATION_FROM_DOA	FEVER	VOMITING	RASH	TORNIQUET_TEST	MYALGIA	HEADACHE	RETROORBITAL_PAIN	ABDOMINAL_PAIN	LETHARGY	RESPIRATORYDISTRESS	BLEEDING	SEIZURE	OTHERS_A	DENGUE_CATEGORY	IV_FLUID	FLUID_TYPE	BLOOD_TRANSFUSION	TYPE_OF_Blood	LOWEST_PLATELET_RECORDED
1	2079-04-10	2079-04-11	8	72	6	1	BANKE	SONPUR KHAJURA 7	5	2	0	5	2	1	2	1	0	1	0	0	0	0	0	0		0	0	0	0		1	0	0	0	0	0	0	1	0	1	0	0		3	1	1	0	0	1
2	2079-10-09	2079-09-10	8	47	5	2	DANG	GHARAHI 6	5	2	0	1	2	0	0	1	1	1	0	0	0	0	0	0		0	0	0	0		1	1	0	0	1	1	0	0	0	1	0	0	LIVER ENLARGEMENT >2 CM	3	1	1	0	0	3
3		2079-06-06	8	74	6	1	DANG	GHARAHI 6	5	3	0	2	2	0	2	1	1	0	0	0	1	0	0	0		0	0	0	0		1	1	0	0	0	1	0	1	1	0	1	0		3	1	1	1	2	1
4	2079-05-12	2079-05-17	8	60	6	2	JUMLA	PATANASI	6	3	1	2	2	0	0	1	0	1	0	0	1	0	0	0		0	0	0	0		1	0	0	0	0	0	0	1	0	1	0	0		3	1	1	0	0	5
5	2079-06-14	2079-05-19	8	25	4	2	DANG	TULSIPUR	5	3	0	2	2	0	2	0	0	0	0	0	0	0	0	0		0	0	0	0		1	0	0	0	0	0	0	0	0	1	0	0		3	1	1	0	0	5
6	2079-06-12	2079-06-16	8	55	6	2	ROLPA	PARIBARTAN 3	6	3	0	2	2	1	1	1	0	0	0	0	1	0	0	0		0	0	0	0		1	0	0	0	0	0	0	1	0	1	0	0		3	1	1	1	1	4
7	2079-06-14	2079-06-19	17	80	7	2	PALPA	RAINADEVICHAHARA	5	3	0	2	2	0	1	1	0	0	1	0	0	0	0	0		0	0	0	1		1	0	1	0	0	0	0	0	1	0	0	0		3	1	1	0	0	5
8	2079-05-28	2079-06-01	17	57	6	1	PALPA	RIBDIKOT	5	2	0	2	2	0	0	0	0	0	0	0	0	0	0	0		0	0	0	0		1	0	0	0	1	1	0	0	1	0	0	0		2	1	1	0	0	3
9	2070-06-05	2079-06-08	17	47	5	2	PALPA	RAINADEVICHAHARA	5	3	0	2	2	0	9	0	0	0	0	0	0	0	0	0		0	0	0	0		1	0	0	0	0	0	0	0	1	0	0	0	COUGH	2	1	1	0	0	1
10	2079-07-01	2079-07-03	17	70	6	2	PARBAT	PAIYU	4	2	0	2	2	0	1	1	0	0	0	0	0	0	0	0	RHEUMATOID ARTHRITIS	0	0	0	0		1	0	0	0	1	0	0	0	0	0	0	0		2	1	1	0	0	3
11	2079-06-28	2079-06-30	17	62	6	1	PALPA	MATTHAGADI	5	2	0	2	2	1	0	1	0	0	0	1	0	0	0	0		0	0	0	0	2	1	0	0	0	0	0	0	1	0	1	0	0	LOOSE STOOL	3	1	1	0	0	1
12	2079-05-21	2079-05-31	16	83	7	1	RAMECHHAP		3	3	0	2	2	0	2	1	1	1	0	0	1	0	0	0		0	0	0	0	1	1	0	0	0	0	0	0	0	0	1	0	0	COUGH	3	1	1	0	0	5
13	2079-05-28	2079-05-29	16	58	6	1	SINDHUPALCHOWK		3	2	0	2	2	1	0	0	0	0	0	0	0	0	0	0		0	0	0	1	2	1	0	0	0	1	1	0	1	1	0	0	0		3	1	1	0	0	3
14	2079-05-23	2079-06-02	16	58	6	1	SINDHULI	SUNKOSHI	3	3	0	1	2	0	2	1	1	1	0	0	0	0	0	0		0	0	0	0	2	1	0	0	0	0	0	0	1	1	1	0	0		3	1	1	0	0	2
15	2079-07-15	2079-07-20	16	69	6	1	MAKWANPUR	TISTUNG	3	3	0	2	2	0	2	0	0	0	0	0	0	0	0	0		0	0	0	0	2	1	0	0	0	0	0	0	0	0	1	0	0		3	1	1	0	0	1
16	2079-06-30	2079/06/31	16	78	7	2	KATHMANDU	KATHMANDU	3	1	0	2	2	0	0	1	1	0	1	0	1	0	1	0		0	0	0	0	1	0	0	0	0	0	0	0	1	0	1	0	0		3	1	1	0	0	5
17	2079-06-12	2079-06-13	16	34	4	2	HETAUDA	MAKWANPUR	3	1	0	1	2	1	0	0	0	0	0	0	0	0	0	0		0	0	0	0		1	1	0	0	0	1	0	0	1	1	0	1	ALTERED MENTAL STATE	3	1	1	1	1	4
18	2079-07-30	2079-07-19	16	41	5	1	CHITWAN	BHARATPUR	3	3	0	1	2	1	0	0	0	0	0	0	0	0	0	0		0	0	0	0	2	1	0	0	0	1	1	0	0	1	0	0	0		2	1	1	1	5	3
19	2079-05-24	2079-05-29	16	40	5	1	RAMECHHAP		3	3	0	1	2	1	0	0	0	0	0	0	0	0	0	0		0	0	0	1	2	1	0	0	0	0	0	0	1	0	0	1	0	1	3	1	1	1	1	3
20	2079-05-13	2079-05-16	15	3	1	2	PYUTHAN	SARUMARI	5	2	1	4	2	1	0	0	0	0	0	0	0	0	0	0		0	0	0	1	1	0	0	1	1	0	0	0	0	0	0	1	0		3	1	1	1	1	2
21	2079-06-03	2079-06-05	14	58	6	1	BHAKTAPUR	BHAKTAPUR 1	3	2	0	3	1	0	0	1	1	0	0	0	0	0	1	0		0	0	1	0	2	0	0	0	0	0	0	0	0	1	0	0	0		2	1	1	0	0	5
22	2079-07-03	2079-07-05	14	80	7	1	LALITPUR	LALITPUR	3	1	0	1	2	1	0	1	1	0	1	0	1	0	0	0		0	0	1	0	2	1	0	0	0	1	0	0	0	0	1	1	0	0	3	1	1	1	1	4
23	2079-05-19	2079-05-19	14	33	4	1	KATHMANDU	KATHMANDU	3	1	0	3	2	1	0	1	0	0	0	0	0	0	0	0	THALASSEMIA MAJOR	0	0	0	1	2	1	1	0	0	0	0	0	0	0	1	0	1		3	1	1	1	2	2
24	2079-05-19	2079-05-21	14	63	6	2	DANG	TULSIPUR	5	2	0	2	1	1	8	1	1	0	0	0	1	0	0	0	RA	0	0	0	0		0	0	0	0	0	0	0	0	0	1	0	0		1	1	1	0	0	3
25	2079-05-26	2079-06-08	14	82	7	1	KATHMANDU	KATHMANDU	3	3	0	1	2	0	2	1	1	0	0	0	1	0	0	0	HYPOTHRYOIDISM	0	0	0	0	1	1	0	0	0	0	0	0	0	0	0	0	0	ALTERED MENTAL STATE	3	1	1	0	0	3
26	2079-05-27	2079-06-05	14	86	7	2	LALITPUR	LALITPUR 11	3	3	0	1	2	1	2	1	1	1	0	0	0	0	0	1		0	0	1	1	1	1	0	0	0	1	1	0	0	0	0	0	0	CONSTIPATION	1	1	1	0	0	2
27	2078-11-26	2078-12-04	14	59	6	2	DHANUSHA	MAHENDRANAGAR	2	3	0	1	2	1	1	1	1	0	0	0	1	0	0	0		0	0	0	1	2	1	0	0	0	0	0	0	1	0	0	0	0	CONSTIPATION	2	1	1	1	5	2
28	2079-07-12	2079-07-16	14	61	6	2	LALITPUR	LALITPUR	3	3	0	1	2	1	0	1	0	0	0	0	0	0	0	0	ARTHRITIS	0	0	0	0	1	1	0	0	0	1	0	0	0	1	0	1	0		3	1	1	1	5	3
29	2079-06-08	2079-06-09	14	68	6	1	LALITPUR	LALITPUR	3	1	0	1	2	0	0	1	1	0	1	0	1	1	0	0	HYPOTHROIDISM	0	0	1	0	1	0	0	0	0	0	0	0	0	1	1	0	0		3	1	1	0	0	5
30	2079-07-16	2079-07-19	14	27	4	1	CHITWAN	BHARATPUR	3	2	0	2	2	1	0	0	0	0	0	0	0	0	0	0		0	0	0	1	2	1	0	0	0	0	0	0	0	0	0	0	0	CHEST PAIN	2	1	1	0	0	5
31	2079-05-14	2079-05-15	14	38	5	1	SIRAHA	SIRAHA	2	2	0	1	2	1	0	0	0	0	0	0	0	0	0	0		0	0	0	0	2	1	1	0	0	0	0	0	0	1	0	0	0		3	1	3	1	5	3
32	2079-07-01	2079-07-03	13	82	7	1	MAHOTTARI	BARDIBAS	2	2	0	6	2	1	0	1	1	0	0	0	1	0	0	0	BEP	0	0	0	0	2	1	0	0	0	0	0	1	0	0	1	1	0	LOOSE STOOL	3	1	1	1	1	3
33	2079-06-27	2079-06-28	13	50	5	2	LALITPUR	MAHALAXMI	3	1	0	1	2	0	0	1	0	0	0	0	0	0	0	0	HYPOTHRYOIDISM	0	0	0	1	1	1	1	0	0	0	0	0	0	1	1	0	0		3	1	1	0	0	5
34	2079-07-15	2079-07-16	13	38	5	2	KATHMANDU	KATHMANDU	3	1	0	4	2	1	0	1	1	0	0	0	1	1	0	0	HYPOTHYROIDISM	0	0	0	0	1	1	1	0	0	0	0	0	0	1	0	1	0		3	1	1	1	5	3
35	2079-05-19	2079-05-21	13	66	6	1	LALITPUR	GODAWARI	3	2	0	2	2	0	2	1	0	1	0	0	0	0	0	0		0	0	0	0	1	1	0	0	0	0	0	0	0	1	1	0	0		3	1	1	0	0	2
36	2079-05-25	2079-05-30	12	26	4	1	SINDHUPALCHOWK	BALEPHI	3	3	0	2	2	0	0	0	0	0	0	0	0	0	0	0		0	0	0	0		1	0	0	0	1	1	0	0	0	0	0	0		2	1	1	1	1	3
37	2079-06-07	2079-06-08	11	90	7	1	BHAKTAPUR	THIMI	5	2	0	1	2	0	0	1	0	1	0	0	0	0	0	0	CHRONIC HYPONATREMIA	0	0	0	0		1	0	0	0	1	0	0	0	0	0	0	0	COUGH	1	1	1	0	0	1
38	2079-06-08	2079-06-08	10	58	6	1	RUPANDEHI	BUTWAL	5	1	0	1	2	0	0	0	0	0	0	0	0	0	0	0		0	0	0	0		1	0	0	0	0	1	0	0	0	1	0	0	COUGH	3	1	1	0	0	3
39	2079-06-10	2079-06-12	10	22	3	1	ROLPA	KUNTIGHAT	5	2	0	2	2	1	0	0	0	0	0	0	0	0	0	0		0	0	0	0		1	1	0	0	0	1	0	1	1	1	0	0		3	1	1	0	0	2
40	2079-06-27	31/06/2079	9	4	1	2	BARDIYA	GULARIYA	5	3	0	2	1	0	0	0	0	0	0	0	0	0	0	0		0	0	0	0		1	1	1	1	1	1	1	1	1	1	1	0		3	1	1	0	0	3
41	2079-05-30	2079-06-03	1	87	7	1	KATHMANDU	KATHMANDU	3	3	0	7	2	0	0	1	1	1	0	0	0	0	0	0		0	0	0	0		0	0	0	0	0	0	0	0	0	1	0	0		3	1	1	0	0	3
42	2079-06-28	2079-07-05	1	44	5	2	KATHMANDU	BUDHANILKANTHA	3	3	0	1	2	0	0	0	0	0	0	0	0	0	0	0	HYPOTHYROIDISM	0	0	0	0		1	0	0	0	1	0	0	0	0	1	0	0		3	1	1	0	0	3
43	2079-06-04	2079-06-05	1	77	7	1	BHAKTAPUR	BHAKTAPUR	3	2	0	1	2	1	0	1	1	0	0	0	0	0	1	1		0	0	1	1		1	0	0	0	1	1	0	0	1	0	0	0		3	1	1	1	5	3
44	2079-06-21	2079-06-24	1	57	6	1	JHAPA		3	2	0	1	2	0	0	1	1	0	0	0	1	0	0	0		0	0	0	0		1	1	0	0	0	1	0	0	0	0	1	0		3	1	1	1	5	3
45	2079-06-05	2079-06-05	1	68	6	1	KATHMANDU	KATHMANDU	3	2	0	1	2	1	2	1	1	0	0	0	0	0	0	0	BEP	0	0	0	0		0	0	0	0	0	0	0	1	0	1	1	0		1	1	1	0	0	2
46	2079-06-06	2079-07-12	1	79	7	1	OKHALDHUNGA	OKHALDHUNGA 3	1	3	0	1	2	0	0	1	1	1	0	0	1	0	0	0		0	0	0	0		1	0	0	0	0	0	0	0	0	1	0	0		1	1	1	0	0	1
47	2079-05-21	2079-05-22	2	35	5	1	DHADING		3	2	0	4	2	0	0	1	0	0	0	1	0	0	0	0		0	0	0	0		1	0	0	0	0	0	0	0	0	0	1	0		3	1	1	1	2	1
48	2079-05-25	2079-05-26	2	27	4	2	KATHMANDU	KATHMANDU	3	2	0	4	2	0	0	0	0	0	0	0	0	0	0	0		0	0	0	0		1	0	0	0	1	0	0	1	0	1	0	0		3	1	1	0	0	1
49	2079-06-02	2079-06-02	2	19	3	2	OKHALDHUNGA		1	1	0	1	2	0	0	0	0	0	0	0	0	0	0	0		0	0	0	0		1	0	0	0	0	0	0	0	0	0	1	0		3	1	1	0	0	1
50	2079-06-20	2079-06-21	2	62	6	1	KATHMANDU	KATHMANDU	3	2	0	1	2	0	0	0	0	0	0	0	0	0	0	0		0	0	0	0		1	0	0	0	0	0	0	0	0	0	0	0		1	1	1	0	0	2
51	2079-07-25	2079-07-26	2	37	5	2	KATHMANDU	TOKHA	3	2	0	1	2	1	5	0	0	0	0	0	0	0	0	0		0	0	0	0		1	0	0	0	1	1	0	0	1	1	0	0		3	1	1	0	0
52	2079-07-05	2079-07-30	3	42	5	1	MORANG	BIRATNAGAR	1	3	0	3	2	1	3	0	0	0	0	0	0	0	0	0		0	0	0	1	2	1	0	0	0	0	0	0	0	0	1	0	0		3	1	3	0	0	2
53	2079-05-27	2079-05-31	3	56	6	1	MORANG	MORANG 6	1	3	0	1	2	0	2	1	1	0	1	0	1	1	0	0		0	0	0	0	1	1	0	0	0	1	0	0	0	1	1	0	0	ALTERED MENTAL STATE	3	0		0	0	3
54	2079-06-15	2079-06-16	3	55	6	2	KATHMANDU	KOTESHWOR	3	1	0	1	2	0	0	1	1	0	0	0	0	0	0	0		0	0	0	1	1	1	0	0	0	1	0	0	0	0	1	0	0		3	1	1	0	0	5
55	2079-06-02	2079-06-07	3	73	6	1	KATHMANDU	KATHMANDU 4	3	3	0	1	2	1	2	1	1	0	1	0	1	0	1	0	POST RENAL TRANSPLANT,PCI	0	0	1	0	2	1	1	0	0	1	0	0	0	0	0	0	0	COUGH	2	1	1	0	0	5
56	2079-05-20	2079-05-23	3	22	3	1	KAMALAMAI	SINDHULI	3	2	0	2	2	0	0	0	0	0	0	0	0	0	0	0		0	0	0	0		1	1	0	0	0	0	0	0	0	1	0	0		3	1	1	0	0	3
57	2079-06-02	2079-06-04	3	80	7	2	PALPA	PALPA 5	5	2	0	1	2	0	2	1	0	1	0	0	0	0	0	0		0	0	0	0	1	1	0	0	0	1	0	0	0	1	0	0	0	LOOSE STOOL	2	1	1	0	0	5
58	2079-06-09	2079-06-10	4	50	5	1	BRITAIN	BRITAIN	0	1	1	5	1	0	0	0	0	0	0	0	0	0	0	0		0	0	0	0		0	1	0	0	0	0	0	0	0	1	0	0	1	3	1	1	0	0	3
59	2079-06-22	2079-06-26	4	78	7	1	KATHMANDU	KATHMANDU	3	3	0	1	2	0	0	1	1	1	0	0	1	0	0	0		0	0	0	0	1	1	0	0	0	1	0	0	0	1	1	0	0	ALTERED MENTAL STATE	3	1	1	0	0	5
60	2079-05-22	2079-05-23	4	37	5	2	SINDHUPALCHOWK	SINDHUPALCHOWK 3	3	1	0	1	2	0	4	1	0	1	0	0	0	0	0	0		0	0	0	0		1	0	0	0	1	0	0	0	1	1	0	0	LOOSE STOOL	3	1	1	0	0	2
61	2079-06-11	2079-06-12	4	71	6	1	KATHMANDU	KATHMANDU16	3	2	0	1	2	0	0	1	1	1	0	0	0	0	0	0		0	0	0	0	1	1	0	0	0	0	0	0	0	1	1	0	0	ALTERED MENTAL STATE	3	1	1	0	0	2
62	2079-05-11	2079-05-14	4	83	7	1	KATHMANDU	KATHMANDU 12	3	3	0	1	2	1	0	1	1	0	0	0	1	0	0	0		0	0	0	0	1	0	1	0	0	0	1	0	0	0	0	1	0	ALTERED MENTAL STATE	3	1	1	0	0	3
63	2079-05-15	2079-05-15	4	63	4	2	KATHMANDU	KATHMANDU	3	3	0	2	2	1	0	0	0	0	0	0	0	0	0	0		0	0	0	0		1	1	0	0	0	0	0	1	0	0	0	0	LOOSE STOOL	3	1	1	1	1	3
64	2079-06-09	2079-06-10	4	64	5	2	BIRGUNJ		2	1	0	1	2	1	0	0	0	0	0	0	0	0	0	0	HYPOTHYROIDISM	0	0	0	0	2	1	1	0	0	0	0	0	0	0	1	0	0		3	1	1	1	1	2
65	2079-03-02	2079-03-03	5	65	5	1	DHADING	NILAKANTHA	3	2	0	1	1	0	0	1	0	0	0	1	0	0	0	0		0	0	0	0		0	0	0	0	0	0	0	0	0	1	0	0		1	1	1	0	0	2
66	2079-07-25	2079-07-21	6	66	6	2	KATHMANDU	KATHMANDU	3	3	0	5	2	1	2	1	1	0	0	0	1	0	1	0		0	0	0	0	1	1	1	0	0	0	1	0	0	0	0	1	0		3	1	1	1	5	2
67	2079-07-25	2079-11-11	6	67	5	1	SUNSARI	MADHUBANI	1	2	1	2	2	1	2	1	0	0	0	0	0	0	0	0	HYPERURICEMIA	0	0	0	0		1	0	0	0	1	1	1	0	0	1	0	0		3	1	1	0	0	0
68	2079-05-17	2079-05-17	6	68	6	1	KATHMANDU	TARKESHWOR	3	1	0	1	1	0	0	1	0	0	0	1	0	0	0	0	PORTAL HTN	0	0	0	0	2	1	0	0	0	0	0	0	0	0	0	1	0	COUGH	3	1	1	1	2	0
69	2079-06-11	2079-06-13	2	43	5	2	KATHMANDU	KATHMANDU	3	2	0	1	2	0	0	1	0	1	0	0	0	0	0	0		0	0	0	1		1	0	0	0	1	1	0	0	0	1	0	0		3	1	1	0	0	3
70	2079-03-22	2079-03-22	7	56	6	2	SANKHUWASABHA	CHAINPUR-5	1	1	0	2	2	0	3	0	0	0	0	0	0	0	0	0		0	0	0	0		1	1	0	0	1	1	1	0	1	1	0	0		3	1	1	0	0	0
71	2079-06-18	2079-06-20	1	33	4	1	KATHMANDU	BUDHANILKANTHA	3	2	0	2	2	1	0	1	0	0	0	0	0	0	0	0	OBESITY HYPOVENTILATION SYNDROME	0	0	0	1		1	1	0	0	0	0	0	0	0	0	0	0		3	1	1	0	0	1
72	2079-07-19	2079-07-19	1	53	5	2	KATHMANDU	KATHMANDU	3	2	0	1	2	1	2	1	1	0	0	0	0	0	0	0	HYPOTHYROIDISM	0	0	0	0		1	0	0	0	0	0	0	0	0	1	0	0		3	1	1	0	0	1
73	2079-06-14	2079-06-22	18	60	6	1	DANG	GORAHI 3	5	3	0	7	3	0	0	1	1	1	0	0	0	0	0	0		0	0	0	1		1	0	0	0	0	0	0	0	0	0	0	0		1	1	1	0	0	0
74	2079-04-11	2079-04-13	19	44	5	2	KATHMANDU	KATHMANDU	3	2	0	1	2	0	2	1	1	0	0	0	0	0	0	0		0	0	0	0		1	0	1	0	0	0	0	0	0	0	0	0		1	1	1	0	0	0
75	2079-04-24	2079-04-25	20	76	7	1	MYANGLUNG	TERATHUM	1	2	0	2	2	0	0	0	0	0	0	0	0	0	0	0		0	0	0	0		1	0	0	0	0	0	0	0	0	1	0	0	ALTERED MENTAL STATE	3	1	1	0	0	5
76	2079-07-01	2079-07-02	21	16	3	2	KANCHANPUR	BELAURI -10	7	2	0	2	2	0	0	0	0	0	0	0	0	0	0	0		0	0	0	0		1	0	0	0	0	0	0	0	0	0	1	0		3	1	1	1	1	3
77	2079-06-01	2079-06-02	21	60	6	1	DHANGADI	KAILALI	7	2	0	1	2	0	0	1	0	0	0	1	0	0	0	0		0	0	0	0		1	1	0	0	0	0	0	0	1	0	0	0		3	1	1	0	0	2
78	2079-06-19	2079-06-19	22	89	7	1	LALITPUR	LALITPUR	3	1	0	1	2	0	2	0	0	0	0	0	0	0	0	0		0	0	0	0		1	1	0	0	1	0	1	0	1	1	0	0		3	1	1	0	0	2
79	2079-07-05	2079-07-05	22	69	6	2	KATHMANDU	KATHMANDU	3	1	0	1	2	0	0	1	1	0	0	0	0	1	0	0	HYPOTHROIDISM	0	0	1	0		0	0	0	0	0	1	0	0	1	1	0	0		3	1	1	0	0	0
80	2079-06-07	2079-06-08	22	60	6	1	LALITPUR	LALITPUR	3	2	0	1	2	0	0	1	1	0	0	0	1	0	0	0	DIABETES KETOACIDOSIS	0	0	0	0		0	1	0	0	0	0	0	0	0	0	0	0		2	1	1	0	0	5
81	2070-06-08	2079-06-10	22	76	7	2	LALITPUR	LALITUPUR	3	2	0	2	2	1	2	1	0	1	0	0	0	0	0	0		0	0	0	0		1	0	0	0	0	0	0	0	0	1	0	0	CHEST PAIN	2	1	1	0	0	2
82	2079-06-06	2079-06-11	22	50	5	2	LALITPUR	LALITUPUR	3	3	0	4	2	1	7	1	0	0	0	0	1	0	0	0		0	0	0	1		0	1	0	0	0	0	0	1	1	0	0	0		3	1	1	0	0	3
83	2079-06-24	2079-06-28	23	29	4	2	NAWALPARASI	PARDAGHAT	5	3	0	1	1	0	1	0	0	0	0	0	0	0	0	0		0	0	0	0	2	1	1	0	0	1	1	1	1	1	1	0	0		3	1	1	0	0	3
84	2079-05-13	2079-05-13	23	33	4	2	HETAUDA	MAKWANPUR	3	1	0	1	2	1	0	0	0	0	0	0	0	0	0	0		0	0	0	1		1	1	0	0	0	0	0	1	1	0	0	0		3	1	1	0	0	1
85	2079-06-09	2079-05-13	23	40	5	2	CHITWAN		3	2	0	2	2	1	0	1	0	0	0	0	1	0	0	0		0	0	0	0		0	0	0	0	0	1	0	0	1	1	1	0		3	1	1	1	5	3
86	2079-06-21	2079-06-26	22	10	2	2	LALITPUR	GODAWARI	3	3	0	4	1	0	0	0	0	0	0	0	0	0	0	0		0	0	0	1		1	1	0	0	0	1	0	1	0	1	0	0		3	1	3	0	0	0
87	2079-05-29	2079-06-07	23	77	7	2	CHITWAN	KALIKA	3	3	0	2	2	1	2	0	0	0	0	0	0	0	0	0		0	0	0	0	2	1	0	0	0	0	0	0	0	1	1	0	0		3	1	1	0	0	1
88	2079-08-08	2079-08-10	22	44	5	2	LAMJUNG	BESISAHAR	4	2	0	4	2	0	0	1	1	0	0	0	0	1	0	0	HYPERPARATHRYOIDISM	0	0	0	0		1	0	0	0	0	0	0	1	0	0	1	0		3	1	1	1	4	2
[truncated: 24 more columns]
